# Supplementary material for: “Working Together”: Perspectives of Healthcare Professionals in Providing Virtual Care to Youth with Chronic Pain during the COVID-19 Pandemic
Source: Int J Environ Res Public Health. 2023 Mar 8;20(6):4757. doi: 10.3390/ijerph20064757 (PMC10048812; doi:10.3390/ijerph20064757)
Supplement: Supplementary file 1 [file ijerph-20-04757-s001.zip]

Archive with 1 entries (1 files):
- ijerph-2225868-supplementary.pdf
